# Supplementary material for: Quantitative structure–activity relationship study of amide derivatives as xanthine oxidase inhibitors using machine learning
Source: Front Pharmacol. 2023 Jun 29;14:1227536. doi: 10.3389/fphar.2023.1227536 (PMC10339742; doi:10.3389/fphar.2023.1227536)
Supplement: Supplementary file 2 [file DataSheet1.ZIP]

Archive with 11 entries (9 files):
- SupplementaryMaterial Presentation/
- SupplementaryMaterial Presentation/Figure/
- SupplementaryMaterial Presentation/Figure/Figure1.tif
- SupplementaryMaterial Presentation/Figure/Figure2.tif
- SupplementaryMaterial Presentation/Figure/Figure3.tif
- SupplementaryMaterial Presentation/Figure/Figure4.tif
- SupplementaryMaterial Presentation/Figure/Figure5.tif
- SupplementaryMaterial Presentation/Figure/Figure6.tif
- SupplementaryMaterial Presentation/Figure/Figure7.tif
- SupplementaryMaterial Presentation/Figure/Figure8.tif
- SupplementaryMaterial Presentation/Figure/Figure9.tif
